# Supplementary material for: Sleeping Beauty transposon integrates into non-TA dinucleotides
Source: Mob DNA. 2018 Feb 7;9:8. doi: 10.1186/s13100-018-0113-8 (PMC5801840; doi:10.1186/s13100-018-0113-8)
Supplement: Additional file 1: — Supplementary tables and figures. (ZIP 3928 kb) [file 13100_2018_113_MOESM1_ESM.zip]

Archive with 2 entries (2 files):
- Supplementary Materials.pdf
- TableS1-S3.xlsx
