# Supplementary material for: Sleeping Beauty transposon integrates into non-TA dinucleotides
Source: Mob DNA. 2018 Feb 7;9:8. doi: 10.1186/s13100-018-0113-8 (PMC5801840; doi:10.1186/s13100-018-0113-8)
Supplement: Additional file 1: — Supplementary tables and figures. (ZIP 3928 kb) [file 13100_2018_113_MOESM1_ESM.zip › TableS1-S3.xlsx]

## Sheet: S1-Integrations at non-TA sites
Chromosome	Coordinate	Strand	Library	Dinucleotide	Duplicates*			* All sequence reads found at the same chromosome, the same coordinate and the same strand.
1	63779099	-	lib10.1	TC	1
1	120893326	+	lib10.1	CA	2
15	43703024	+	lib10.1	AA	2
17	72872221	+	lib10.1	AT	1
18	47477956	-	lib10.1	TC	1
4	24336198	-	lib10.1	TT	5
5	41713759	+	lib10.1	CG	1
8	67123632	-	lib10.1	AA	1
15	51557328	-	lib11.8	CA	1
19	33956303	-	lib11.8	CA	15
4	24336198	-	lib11.8	TT	2
1	153653129	-	lib111.1r	CT	3
12	104941660	-	lib111.1r	TC	1
6	44497973	+	lib111.1r	TT	2
8	67123632	-	lib111.1r	AA	1
9	22482379	+	lib111.1r	TG	1
X	151443577	-	lib111.1r	CA	1
Y	20901979	-	lib111.1r	TG	1
1	153653129	-	lib112.1r	CT	2
1	190546881	-	lib112.1r	CA	9
12	104941660	-	lib112.1r	TC	2
15	55321564	+	lib112.1r	CT	1
16	23226408	-	lib112.1r	GA	1
18	65540928	+	lib112.1r	CA	2
19	56274711	-	lib112.1r	AC	2
4	16873029	-	lib112.1r	GT	2
5	67329410	+	lib112.1r	TG	1
6	44497973	+	lib112.1r	TT	11
7	131612587	+	lib112.1r	AC	1
8	27602631	+	lib112.1r	CT	1
8	67123632	-	lib112.1r	AA	25
14	15500659	+	lib113.1r	TG	7
15	55321564	+	lib113.1r	CT	1
5	22427949	+	lib113.1r	GA	1
6	44497973	+	lib113.1r	TT	3
6	60332165	+	lib113.1r	TG	1
1	190546881	-	lib114.1r	CA	1
14	15500659	+	lib114.1r	TG	1
18	65540928	+	lib114.1r	CA	1
19	56274711	-	lib114.1r	AC	1
6	44497973	+	lib114.1r	TT	2
1	41412662	-	lib115.1r	AA	2
1	85896445	+	lib115.1r	CA	1
10	41788625	+	lib115.1r	CA	2
10	60326740	-	lib115.1r	TG	1
12	46375992	+	lib115.1r	GG	1
15	31118608	+	lib115.1r	GA	1
18	80804099	+	lib115.1r	AC	22
2	91493015	-	lib115.1r	CA	1
3	142135607	-	lib115.1r	TC	1
4	115123383	-	lib115.1r	TG	3
X	63532333	+	lib115.1r	GG	10
14	16882788	+	lib117.1r	TG	3
16	97993839	+	lib117.1r	AA	1
2	72234193	-	lib117.1r	TG	1
4	5759360	+	lib117.1r	TG	1
9	45165431	+	lib117.1r	TG	1
9	69995934	-	lib117.1r	GT	1
1	34881853	-	lib1189.1r	CA	1
5	70427465	+	lib1189.1r	AA	1
6	44497973	+	lib1189.1r	TT	2
6	99792340	-	lib1189.1r	CA	1
8	67123632	-	lib1189.1r	AA	3
9	69995934	-	lib1189.1r	GT	4
X	96979794	-	lib1189.1r	AT	1
X	165987224	+	lib1189.1r	TG	1
1	59691438	+	lib13.1	GA	2
1	142717239	+	lib13.1	TT	1
15	43703024	+	lib13.1	AA	1
17	69260312	-	lib13.1	GA	1
6	94614945	-	lib13.1	GG	1
7	31074290	-	lib13.1	CT	1
1	59218816	-	lib13.2	CA	1
1	59691438	+	lib13.2	GA	5
1	63779099	-	lib13.2	TC	1
1	181916456	-	lib13.2	GG	1
11	56912452	-	lib13.2	TG	1
12	108873765	+	lib13.2	CA	1
13	62399404	+	lib13.2	AT	5
7	31074290	-	lib13.2	CT	3
11	54813249	-	lib13.3	GT	1
13	86762185	+	lib13.3	TT	1
18	39007870	-	lib13.3	TG	1
9	112284853	-	lib13.3	GA	1
X	95952135	+	lib13.3	GA	1
4	74486624	-	lib13.4	TG	1
5	147360541	-	lib13.4	AC	1
7	114587737	-	lib13.4	AT	1
11	12305671	-	lib15.1	TT	1
15	62058903	-	lib15.1	CA	1
3	7638669	+	lib15.1	GT	2546
4	24336198	-	lib15.1	TT	1
4	63879153	-	lib15.1	CC	1
1	96020732	-	lib15.2	AA	1
10	109391268	+	lib15.2	GT	12
11	41153783	-	lib15.2	CT	2
12	15801471	+	lib15.2	TG	2
13	74216494	+	lib15.2	GA	1
15	11417555	+	lib15.2	AA	2
15	76155482	+	lib15.2	CA	3
15	87328375	+	lib15.2	GC	1
17	9023110	+	lib15.2	CC	1
2	143702655	-	lib15.2	AA	1
4	78670248	+	lib15.2	GA	1
4	153606237	-	lib15.2	TG	1
6	124967950	-	lib15.2	TC	1
8	46892472	+	lib15.2	TC	1
8	117316157	+	lib15.2	TC	1
9	17564180	-	lib15.2	CA	2
9	66131673	+	lib15.2	CT	1
11	3372325	+	lib15.4	GA	30
11	118013392	-	lib15.4	GA	1
14	28095574	-	lib15.4	AT	1
15	85900351	+	lib15.4	TC	2
2	17347298	-	lib15.4	CA	1
2	146839975	-	lib15.4	CT	1
4	127762996	-	lib15.4	AG	92
5	73842743	+	lib15.4	CT	1
X	140386790	+	lib15.4	CT	37
10	51501103	-	lib16.1	CA	1
4	24336198	-	lib16.1	TT	5
6	146629998	-	lib16.1	AA	1
8	52625104	+	lib16.3	AA	41
1	41412662	-	lib16.6	AA	1
1	84904582	+	lib16.6	TC	24
1	151270897	+	lib16.6	TT	1
10	19810656	+	lib16.6	TT	2
10	105330882	+	lib16.6	AC	1
11	50995407	+	lib16.6	GA	1
12	70574140	-	lib16.6	AA	1
15	42292781	+	lib16.6	AA	1
16	87273311	-	lib16.6	TT	55
17	80884064	-	lib16.6	TG	659
19	8714939	+	lib16.6	AT	1
2	158346712	+	lib16.6	GA	1
3	87607598	+	lib16.6	CA	1
4	24336198	-	lib16.6	TT	6
5	45862108	+	lib16.6	GA	1
7	72034242	+	lib16.6	TT	1
8	40574298	+	lib16.6	TG	109
9	99035952	-	lib16.6	TG	1
11	70866886	-	lib164.11	TT	1
11	81363703	-	lib164.11	CT	5
13	10101711	+	lib164.11	TG	5
13	14915690	-	lib164.11	TC	1
14	16200067	-	lib164.11	GA	1
18	60792682	-	lib164.11	GA	2
19	10869788	+	lib164.11	CT	1
2	3712799	+	lib164.11	AA	1
2	53431833	+	lib164.11	AA	1
2	97617693	+	lib164.11	TG	1
2	120564998	-	lib164.11	TT	1
2	134456185	+	lib164.11	GC	10
3	83699613	-	lib164.11	TG	2
3	155060801	+	lib164.11	CA	1
3	155479680	-	lib164.11	CA	1
4	59775380	-	lib164.11	TT	7
4	133390314	+	lib164.11	TC	11
4	152310369	+	lib164.11	AC	1
5	150520852	+	lib164.11	AA	5
7	134492589	+	lib164.11	TG	3
9	19502486	+	lib164.11	CA	2
9	45100548	+	lib164.11	TT	1
9	58379332	-	lib164.11	GG	1
X	138682188	+	lib164.11	CC	1
1	178750605	+	lib164.9	CA	1
11	50427796	+	lib164.9	AA	1
12	108837827	+	lib164.9	TT	10
15	17000681	-	lib164.9	TG	1
15	24389292	-	lib164.9	GA	5
15	79849376	+	lib164.9	CA	1
18	42001907	-	lib164.9	AA	1
2	134364361	+	lib164.9	TT	1
6	38804819	+	lib164.9	TC	4
7	17647746	+	lib164.9	TG	76
7	27539271	+	lib164.9	CC	1
7	30646941	-	lib164.9	AA	1
8	7804131	-	lib164.9	CA	1
X	152174898	+	lib164.9	CA	1
14	52657439	-	lib165.16	TT	1
3	7638669	+	lib165.16	GT	1631
14	56543316	+	lib166.10	CA	9
2	34727191	+	lib166.10	AG	8
X	92644930	-	lib166.10	TG	1
Y	40890796	+	lib166.10	AA	1
1	63779099	-	lib167.20	TC	1
15	55321564	+	lib167.20	CT	1
16	71158873	+	lib167.20	TC	2
19	56274711	-	lib167.20	AC	1
3	12209172	-	lib167.20	TG	2
5	22427949	+	lib167.20	GA	1
6	44497973	+	lib167.20	TT	1
6	60332165	+	lib167.20	TG	1
7	120472955	+	lib167.20	AT	2
8	67123632	-	lib167.20	AA	1
1	29924596	-	lib168.12	TG	1
1	84759678	+	lib168.12	AA	1
12	112675468	-	lib168.12	CA	1
13	5953131	+	lib168.12	TG	1
13	109642338	+	lib168.12	AT	1
17	15070262	+	lib168.12	AC	1
2	6556502	-	lib168.12	TG	2
2	10173954	+	lib168.12	CA	1
4	55023466	+	lib168.12	GC	1
7	130826302	+	lib168.12	TG	1
9	66131673	+	lib168.12	CT	1
10	25589801	+	lib168.14	TC	46
10	36268087	-	lib168.14	TG	1
11	51729696	+	lib168.14	CA	1
11	54270110	-	lib168.14	AG	1
11	89314092	+	lib168.14	TC	8
12	89253533	+	lib168.14	AA	1
13	29397815	-	lib168.14	AG	1
14	9341463	-	lib168.14	AC	156
14	15991019	+	lib168.14	TT	1
19	37194529	+	lib168.14	TG	26
2	25247722	+	lib168.14	AA	1
3	95740824	+	lib168.14	GG	1
4	71330863	+	lib168.14	CA	1
7	68841045	-	lib168.14	AT	200
9	66131673	+	lib168.14	CT	3
9	97039860	+	lib168.14	CA	1
1	102284577	+	lib168.15	CA	1
1	173754589	+	lib168.15	AA	1
10	47897346	+	lib168.15	CA	1
12	49612828	-	lib168.15	GA	7
12	58248951	-	lib168.15	TG	1
15	24389292	-	lib168.15	GA	1
17	43392421	+	lib168.15	CA	2
7	12560419	+	lib168.15	CT	1
1	29670538	+	lib169.7	TG	4
1	87193565	+	lib169.7	CA	127
10	34080587	-	lib169.7	TG	1
10	109296464	-	lib169.7	TG	1
11	54269568	-	lib169.7	TG	1
12	31016010	+	lib169.7	CA	1
12	113752318	-	lib169.7	CA	2
13	51137368	-	lib169.7	GA	1
14	15430167	+	lib169.7	TG	2
14	113859199	+	lib169.7	TG	1
16	3115909	+	lib169.7	CA	1
2	167038235	+	lib169.7	GT	1
3	127847620	-	lib169.7	AC	1
5	139049094	+	lib169.7	TG	1
5	149870554	+	lib169.7	TG	1
8	69962394	-	lib169.7	TC	1
X	163405233	+	lib169.7	TT	2
11	78120665	+	lib169.8	TG	2
7	119887517	+	lib169.8	TT	1
1	59691438	+	lib17.1	GA	2
1	63779099	-	lib17.1	TC	6
14	83819401	+	lib17.1	GA	1
16	93567347	+	lib17.1	CA	1
3	122690552	+	lib17.1	TG	1
4	24336198	-	lib17.1	TT	1
X	43508673	-	lib17.1	AT	1
1	59691438	+	lib17.5	GA	15
13	55355441	-	lib17.5	TT	3
2	72780944	+	lib17.5	TG	2
7	31074290	-	lib17.5	CT	6
4	136516258	-	lib170.7	TT	2
11	43724381	+	lib171.6	TT	1
11	66887714	-	lib171.6	CA	2
12	77555578	-	lib171.6	CT	1
13	81721434	+	lib171.6	CA	1
15	15104262	+	lib171.6	TC	1
16	95667779	+	lib171.6	GA	1
19	26645377	-	lib171.6	TG	58
2	21928606	-	lib171.6	CA	1
2	117564455	-	lib171.6	AA	1
3	109739678	+	lib171.6	TG	1
5	52044297	-	lib171.6	TG	1
5	127447391	+	lib171.6	TG	1
6	105284345	+	lib171.6	CA	1
1	34889589	+	lib171.7	AA	1
1	157832396	-	lib171.7	TT	1
10	33959695	-	lib171.7	GA	1
11	47324405	-	lib171.7	TT	1
11	70866886	-	lib171.7	TT	1
12	58846031	+	lib171.7	CC	1
13	10101711	+	lib171.7	TG	1
14	16200067	-	lib171.7	GA	2
14	57419337	-	lib171.7	TG	1
14	72826771	-	lib171.7	AT	1
15	67545119	-	lib171.7	AG	1
18	60792682	-	lib171.7	GA	1
2	34046304	+	lib171.7	TG	1
2	102746628	+	lib171.7	TG	1
2	134456185	+	lib171.7	GC	3
3	83699613	-	lib171.7	TG	1
3	109770862	+	lib171.7	GT	2
4	59775380	-	lib171.7	TT	10
5	32312039	+	lib171.7	AG	1
5	90939779	-	lib171.7	GA	1
5	130449508	-	lib171.7	TG	1
5	147445779	-	lib171.7	CA	1
6	116736965	-	lib171.7	AC	1
7	129800303	-	lib171.7	AA	1
9	58379332	-	lib171.7	GG	1
11	34776964	+	lib172.6	CT	148
11	88642977	-	lib172.6	CA	1
12	20300592	+	lib172.6	CA	1
15	62058903	-	lib172.6	CA	1
16	8932019	+	lib172.6	TG	10
16	92314588	+	lib172.6	TG	1
19	4598841	+	lib172.6	AG	1
4	94137374	-	lib172.6	CA	1
6	52692735	+	lib172.6	CC	1
15	62058903	-	lib175.5	CA	2
15	90208949	+	lib175.5	TG	1
17	54545486	-	lib175.5	TT	1
17	63421753	+	lib175.5	TG	1
19	25480395	+	lib175.5	CA	2
2	167059279	+	lib175.5	AC	1
3	151606248	-	lib175.5	AG	1
9	17564180	-	lib175.5	CA	1
9	29478525	-	lib175.5	TG	1
4	104337461	-	lib175.6	AA	1
1	44401611	+	lib176.6	AA	1
1	122566203	+	lib176.6	AA	1
10	59096115	+	lib176.6	AA	1
11	68416101	+	lib176.6	TG	9
11	115658650	+	lib176.6	CA	1
12	9895672	+	lib176.6	TG	1
14	24389895	-	lib176.6	CA	1
15	46976402	+	lib176.6	CA	1
15	85900351	+	lib176.6	TC	1
15	98581235	-	lib176.6	TG	17
17	32638323	+	lib176.6	CA	2
5	58394351	+	lib176.6	TG	2
5	67793358	-	lib176.6	CA	3
6	37079299	+	lib176.6	TG	1
6	103914614	-	lib176.6	GA	1
7	36837597	-	lib176.6	CA	1
7	118988378	-	lib176.6	TG	1
8	97950294	-	lib176.6	GC	1
9	15277885	-	lib176.6	TT	1
X	107500506	+	lib176.6	CA	110
11	33238869	-	lib176.7	AC	3
12	58846031	+	lib176.7	CC	1
13	10101711	+	lib176.7	TG	5
14	8351530	+	lib176.7	AA	1
15	101005568	-	lib176.7	TG	1
18	60792682	-	lib176.7	GA	13
2	134456185	+	lib176.7	GC	35
3	83699613	-	lib176.7	TG	4
3	109770862	+	lib176.7	GT	1
4	59775380	-	lib176.7	TT	7
4	73017249	+	lib176.7	CT	1
4	152310369	+	lib176.7	AC	2
5	123431296	+	lib176.7	TT	1
5	150520852	+	lib176.7	AA	17
8	124153349	+	lib176.7	AA	1
9	19502486	+	lib176.7	CA	10
9	45100548	+	lib176.7	TT	16
1	117537963	+	lib178.14	TG	3
1	134689746	+	lib178.14	TG	1
12	15801471	+	lib178.14	TG	1
12	61730660	-	lib178.14	TG	1
13	45348161	-	lib178.14	CA	1
15	62058903	-	lib178.14	CA	1
15	85900351	+	lib178.14	TC	1
2	161822504	-	lib178.14	TG	1
4	88442838	+	lib178.14	GA	1
5	70806883	+	lib178.14	AA	1
5	116933837	-	lib178.14	AA	1
5	134010284	+	lib178.14	TG	1
8	64255348	+	lib178.14	GA	1
8	78376417	+	lib178.14	TG	4
9	22725655	-	lib178.14	CA	1
X	105311536	-	lib178.14	TG	3
X	117896037	+	lib178.14	TT	1
1	170866758	+	lib178.15	GA	1
15	62058903	-	lib178.15	CA	1
16	13116143	-	lib178.15	TT	1
3	155252873	+	lib178.15	AA	7
9	54936807	-	lib178.15	AA	1
9	66131673	+	lib178.15	CT	1
X	22349970	+	lib178.15	TT	6
X	67580543	-	lib178.15	CA	1
1	123502006	+	lib178.16	TC	1
12	57922413	+	lib178.16	CA	2
12	112311686	+	lib178.16	TG	2
13	10101711	+	lib178.16	TG	86
14	8351530	+	lib178.16	AA	9
15	64564219	+	lib178.16	CA	1
16	53420219	-	lib178.16	TG	1
17	6154227	+	lib178.16	CA	1
17	9138300	-	lib178.16	TT	4
17	86001526	-	lib178.16	TT	1
18	7022425	-	lib178.16	AC	1
18	60792682	-	lib178.16	GA	1
2	10833629	-	lib178.16	TG	1
2	74831555	+	lib178.16	AA	1
2	134456185	+	lib178.16	GC	5
3	45650880	+	lib178.16	AC	1
3	84772872	+	lib178.16	TT	1
3	105790126	+	lib178.16	TG	1
3	121494130	-	lib178.16	CA	1
4	141448446	+	lib178.16	AA	2
4	152310369	+	lib178.16	AC	18
7	110761136	+	lib178.16	AA	1
9	19502486	+	lib178.16	CA	1
9	58379332	-	lib178.16	GG	3
X	85090942	-	lib178.16	CA	2
1	85702694	+	lib178.17	GC	11
1	87773621	+	lib178.17	AA	1
1	134038554	+	lib178.17	CC	2
10	62135525	-	lib178.17	GA	1
10	119905208	+	lib178.17	CG	4
11	66483086	+	lib178.17	GG	1
11	119482339	+	lib178.17	TG	1
12	20153509	+	lib178.17	CA	61
12	31368417	+	lib178.17	CT	1
12	65605410	+	lib178.17	GG	16
12	77020825	+	lib178.17	TG	2
13	56790639	+	lib178.17	TT	1
14	24095532	-	lib178.17	TC	1
14	93442548	+	lib178.17	CA	42
14	106846380	-	lib178.17	AG	1
15	17482952	+	lib178.17	AG	2
16	14550979	+	lib178.17	TG	2
16	14955707	-	lib178.17	TG	1
17	17489480	+	lib178.17	TG	1
17	69674154	+	lib178.17	TG	1
18	48502853	-	lib178.17	TG	1
19	9824605	-	lib178.17	CC	10
19	40712517	+	lib178.17	TG	7
2	18581296	+	lib178.17	TG	1
2	68119237	+	lib178.17	TG	3
2	153324705	-	lib178.17	TT	2
3	134000700	-	lib178.17	AA	1
4	30340257	-	lib178.17	TG	1
4	93715984	+	lib178.17	CC	5
5	28152748	+	lib178.17	TG	1
5	38461457	+	lib178.17	GG	1
5	132254730	+	lib178.17	TC	1
6	12187105	+	lib178.17	TG	2
6	12383824	+	lib178.17	TG	2
6	37652303	-	lib178.17	CA	1
6	63938242	-	lib178.17	GA	1
6	65282890	-	lib178.17	AT	2
6	108069307	+	lib178.17	CA	2
7	4699720	-	lib178.17	CA	1
7	54229990	+	lib178.17	TC	3
7	87295834	-	lib178.17	CA	1
8	74483308	+	lib178.17	CA	1
8	128551271	-	lib178.17	GA	1
9	37990623	-	lib178.17	CA	1
9	77362600	+	lib178.17	CA	1
X	119405350	+	lib178.17	TC	1
1	178750605	+	lib178.18	CA	1
11	67786492	+	lib178.18	CA	1
12	31037820	-	lib178.18	GA	123
12	77813461	-	lib178.18	GT	1
13	30799664	-	lib178.18	CA	1
13	64451851	+	lib178.18	TG	1
13	112066566	-	lib178.18	AA	2
14	56154665	-	lib178.18	GC	1
15	11417555	+	lib178.18	AA	1
15	62058903	-	lib178.18	CA	1
17	20800241	+	lib178.18	CA	2
18	39645952	+	lib178.18	CA	1
2	39148764	+	lib178.18	TG	1
2	84004966	-	lib178.18	CA	2
2	132130175	-	lib178.18	TC	181
2	178920108	+	lib178.18	AA	1
3	126882394	+	lib178.18	CA	3
5	12351505	-	lib178.18	CA	1
8	99372492	-	lib178.18	GA	1
9	17564180	-	lib178.18	CA	1
X	106021396	+	lib178.18	CA	1
X	107915457	+	lib178.18	GA	1
X	126331805	-	lib178.18	AA	1
X	138753903	+	lib178.18	TT	1
1	191029733	-	lib178.19	TT	1
13	59485238	-	lib178.19	TG	1
14	61572636	-	lib178.19	GA	1
15	53848253	+	lib178.19	GA	1
15	98581235	-	lib178.19	TG	1
16	77143550	-	lib178.19	TT	1
17	18205961	-	lib178.19	AA	1
17	93117658	-	lib178.19	TT	1
2	166935348	+	lib178.19	AA	1
X	82383975	+	lib178.19	AA	33
1	36039890	-	lib178.20	GA	1
1	80424429	+	lib178.20	CA	1
11	62178514	+	lib178.20	CA	72
12	51530178	-	lib178.20	TT	1
12	53309184	-	lib178.20	CA	2
13	65853042	+	lib178.20	AT	2
13	66214716	-	lib178.20	AA	1
15	6341756	+	lib178.20	TG	1
18	63684158	+	lib178.20	CA	1
19	24003279	+	lib178.20	TG	1
19	51074949	+	lib178.20	CA	1
2	42288409	-	lib178.20	AA	2
2	86051337	+	lib178.20	CC	62
2	172841944	+	lib178.20	CA	1
3	4745917	-	lib178.20	AA	3
3	22120907	+	lib178.20	AA	1
3	96417534	+	lib178.20	TT	1
4	28567717	+	lib178.20	CA	1
4	101303153	+	lib178.20	TG	1
4	136516258	-	lib178.20	TT	11
5	23099552	-	lib178.20	AA	1
5	37855929	+	lib178.20	CA	1
5	121881477	+	lib178.20	CA	1
5	132531846	-	lib178.20	CA	1
6	9066419	+	lib178.20	CA	1
6	36791366	+	lib178.20	TT	12
6	49701052	-	lib178.20	TC	1
6	64646144	-	lib178.20	TT	1
6	102694834	-	lib178.20	CA	1
6	110156120	-	lib178.20	CT	75
7	127501723	-	lib178.20	TT	1
8	80773351	-	lib178.20	AA	1
9	60097565	+	lib178.20	TT	1
X	23785033	-	lib178.20	TG	2
1	63779099	-	lib178.21	TC	1
11	35373247	-	lib178.21	AC	1
13	10101711	+	lib178.21	TG	6
14	8351530	+	lib178.21	AA	1
14	16200067	-	lib178.21	GA	1
18	60792682	-	lib178.21	GA	5
2	134456185	+	lib178.21	GC	10
3	109770862	+	lib178.21	GT	2
3	121494130	-	lib178.21	CA	1
4	59775380	-	lib178.21	TT	4
4	152310369	+	lib178.21	AC	2
5	134069152	-	lib178.21	TG	1
5	150520852	+	lib178.21	AA	2
8	46892472	+	lib178.21	TC	1
8	63040610	+	lib178.21	AA	1
8	105015307	-	lib178.21	TT	1
9	19502486	+	lib178.21	CA	1
9	45100548	+	lib178.21	TT	5
9	51835717	+	lib178.21	AA	1
9	58379332	-	lib178.21	GG	8
1	6366405	-	lib178.22	GA	1
1	83883911	-	lib178.22	TT	2
11	12266751	+	lib178.22	TT	1
12	18009395	+	lib178.22	CA	1
13	4258724	+	lib178.22	TG	1
13	10101711	+	lib178.22	TG	2
18	67081710	-	lib178.22	TT	1
18	78541035	+	lib178.22	CA	1
2	34046304	+	lib178.22	TG	8
2	134456185	+	lib178.22	GC	1
3	109770862	+	lib178.22	GT	1
4	59775380	-	lib178.22	TT	7
4	152310369	+	lib178.22	AC	1
5	112733845	-	lib178.22	AC	1
5	150520852	+	lib178.22	AA	1
6	23101491	-	lib178.22	CA	1
7	129800303	-	lib178.22	AA	3
8	52502390	-	lib178.22	TT	1
X	56223912	+	lib178.22	TG	1
11	80614394	+	lib179.13	GA	1
13	11801264	+	lib179.13	GA	1
14	116363208	+	lib179.13	TT	1
15	8396410	+	lib179.13	TT	1
2	3712799	+	lib179.13	AA	1
9	3935258	-	lib179.13	GA	1
9	10929794	+	lib179.13	AG	1
1	68861668	-	lib179.14	TG	18
1	185206084	+	lib179.14	TG	1
14	69215807	-	lib179.14	CC	8
19	53007187	-	lib179.14	AT	1
4	67117744	+	lib179.14	GA	15
4	140381076	+	lib179.14	AA	3
5	79223172	-	lib179.14	AC	289
6	121481511	-	lib179.14	GG	26
6	136868386	+	lib179.14	TG	81
10	33018327	+	lib179.15	TT	1
12	90394539	+	lib179.15	GA	1
12	99888752	-	lib179.15	CA	1
13	70683692	-	lib179.15	TC	1
14	52756968	-	lib179.15	GT	28
15	44753537	+	lib179.15	GA	1
17	62107723	+	lib179.15	AC	59
17	78807362	+	lib179.15	CA	124
18	10091370	-	lib179.15	GT	1
19	23132197	+	lib179.15	CC	1
19	46932156	+	lib179.15	TT	24
2	3233233	-	lib179.15	TC	12
2	42034907	+	lib179.15	AA	1
2	155969795	-	lib179.15	GT	1
5	22711258	+	lib179.15	CA	15
5	33819593	+	lib179.15	GA	33
5	45056798	+	lib179.15	TG	1
6	118911440	-	lib179.15	CA	1
8	113489122	+	lib179.15	AA	8
9	107022646	-	lib179.15	TG	1
9	110233779	+	lib179.15	AG	8
9	66131673	+	lib179.16	CT	2
1	157262635	-	lib179.17	CA	1
10	55035974	+	lib179.17	TG	1
12	27807190	+	lib179.17	AA	1
12	112227675	+	lib179.17	TG	1
13	47180587	-	lib179.17	TT	61
15	53281631	-	lib179.17	GG	1
15	62058903	-	lib179.17	CA	1
16	61347356	+	lib179.17	CA	3
17	65671523	+	lib179.17	CA	1
18	80461845	+	lib179.17	TG	1
2	36152525	-	lib179.17	AG	1
3	147443692	+	lib179.17	CA	2
5	57207260	-	lib179.17	TT	1
6	21901414	-	lib179.17	TT	2
7	54337894	-	lib179.17	TG	11
9	66131673	+	lib179.17	CT	4
9	96979803	-	lib179.17	CT	6
1	167787391	-	lib179.18	TG	1
18	70253025	-	lib179.18	TG	1
4	23113046	+	lib179.18	GA	5
4	135696343	+	lib179.18	CA	2
6	12187105	+	lib179.18	TG	1
6	45946435	+	lib179.18	TT	1
7	38046425	+	lib179.18	TG	2
7	56219931	+	lib179.18	TG	1
7	61689999	-	lib179.18	TG	1
9	17564180	-	lib179.18	CA	1
X	43231335	+	lib179.18	AA	28
10	56905720	-	lib179.20	AA	2
11	86754678	-	lib179.20	TG	1
12	20218324	+	lib179.20	CA	1
6	31105905	+	lib179.20	GA	1
6	91822237	+	lib179.20	TC	1
8	31892605	+	lib179.20	CA	3
8	49438047	+	lib179.20	AA	1
11	22636345	+	lib179.21	TT	1
11	71581238	+	lib179.21	TG	789
17	45641477	+	lib179.21	CA	2
4	76943448	-	lib179.21	TT	1
11	17378663	-	lib179.22	CT	1
14	46098764	-	lib179.22	TC	1
15	66875026	+	lib179.22	TG	4
15	85900351	+	lib179.22	TC	1
8	113489122	+	lib179.22	AA	1
X	116433202	-	lib179.22	TT	1
12	20218324	+	lib179.23	CA	1
12	101886750	+	lib179.23	GG	1
13	61684456	+	lib179.23	CA	1
15	55321564	+	lib179.23	CT	9
15	69629527	+	lib179.23	GA	1
16	71158873	+	lib179.23	TC	4
18	65540928	+	lib179.23	CA	54
19	56274711	-	lib179.23	AC	5
2	59548448	-	lib179.23	GT	1
2	81368673	-	lib179.23	TT	1
3	77381834	-	lib179.23	TG	2
5	22427949	+	lib179.23	GA	8
6	44497973	+	lib179.23	TT	1
7	131612587	+	lib179.23	AC	3
8	67123632	-	lib179.23	AA	2
9	22482379	+	lib179.23	TG	3
X	62228176	+	lib179.23	TC	1
1	30533561	+	lib18.1	AA	1
1	59691438	+	lib18.1	GA	1
1	185637223	+	lib18.1	TG	1
12	108873765	+	lib18.1	CA	1
15	67182617	-	lib18.1	TG	1
16	71721044	+	lib18.1	CA	1
4	46506727	-	lib18.1	TG	1
6	70014098	+	lib18.1	TG	1
7	31074290	-	lib18.1	CT	2
X	108405010	+	lib18.1	GA	1
1	87780291	+	lib180.10	GA	1
1	157832396	-	lib180.10	TT	5
1	188930811	-	lib180.10	AA	1
12	94165992	-	lib180.10	CA	2
14	26296747	-	lib180.10	TG	1
17	48577856	+	lib180.10	TG	1
2	34877969	+	lib180.10	AA	1
2	166323351	-	lib180.10	AA	1
2	178920108	+	lib180.10	AA	1
3	97344587	+	lib180.10	GA	1
3	97441420	+	lib180.10	GA	1
4	82799078	-	lib180.10	GA	1
5	81533186	+	lib180.10	TG	1
5	109177826	-	lib180.10	AA	1
6	63849794	-	lib180.10	TG	1
9	44659397	+	lib180.10	TG	3
Y	207446	+	lib180.10	TG	1
1	169817215	+	lib180.11	TT	8
10	39787325	+	lib180.11	AA	1
10	55304378	-	lib180.11	TG	1
11	54293378	+	lib180.11	AT	1
14	124129615	-	lib180.11	TG	1
18	90529990	-	lib180.11	TT	12
4	106415300	+	lib180.11	CG	1
5	87732824	-	lib180.11	CA	35
5	93583295	+	lib180.11	TG	1
6	143739407	+	lib180.11	TC	1
7	30935232	+	lib180.11	TC	1
7	62993584	+	lib180.11	TC	1
7	129687297	+	lib180.11	TG	70
8	14531719	-	lib180.11	CA	1
9	21634462	+	lib180.11	TC	2
9	66131673	+	lib180.11	CT	1
X	78300706	-	lib180.11	TG	2
12	119012963	+	lib180.12	TT	1
15	54755611	+	lib180.12	AA	1
2	121624059	+	lib180.12	AG	1
5	87732824	-	lib180.12	CA	1
7	12560419	+	lib180.12	CT	1
1	63118987	+	lib180.13	AA	3
1	119265585	+	lib180.13	TT	1
11	54269568	-	lib180.13	TG	3
11	54269570	-	lib180.13	TG	1
13	103824093	-	lib180.13	TC	1
18	39680602	-	lib180.13	GA	1
19	51879131	-	lib180.13	AA	3
4	34680980	-	lib180.13	GA	1
4	44661988	-	lib180.13	CC	4
4	134117867	-	lib180.13	CG	2
1	136973315	-	lib180.14	CA	1
11	12266751	+	lib180.14	TT	1
11	70730674	+	lib180.14	CA	1
11	109527991	-	lib180.14	TG	1
12	57922413	+	lib180.14	CA	1
12	112311686	+	lib180.14	TG	1
13	4966840	-	lib180.14	AT	1
13	10101711	+	lib180.14	TG	29
14	8351530	+	lib180.14	AA	2
14	121652726	+	lib180.14	TG	1
15	54366792	-	lib180.14	CA	4
15	62058903	-	lib180.14	CA	2
17	11321784	+	lib180.14	AA	1
18	65540928	+	lib180.14	CA	3
2	134456185	+	lib180.14	GC	1
3	84772872	+	lib180.14	TT	7
3	155060801	+	lib180.14	CA	1
4	59775380	-	lib180.14	TT	1
4	152310369	+	lib180.14	AC	12
5	150520852	+	lib180.14	AA	1
8	67123632	-	lib180.14	AA	1
9	19502486	+	lib180.14	CA	2
MT	14974	-	lib180.14	CA	1
10	18079138	+	lib180.15	TT	4
10	23406140	+	lib180.15	AC	1
11	29350982	-	lib180.15	TG	1
11	35373247	-	lib180.15	AC	1
13	57168387	-	lib180.15	TG	1
15	91365363	-	lib180.15	AA	1
19	34502750	-	lib180.15	AA	1
2	61260354	-	lib180.15	TG	1
2	96581247	+	lib180.15	GG	19
2	137739413	-	lib180.15	GA	1
3	12209172	-	lib180.15	TG	1
3	97345763	+	lib180.15	TG	1
6	44497973	+	lib180.15	TT	1
8	67123632	-	lib180.15	AA	1
1	58408549	+	lib180.9	TC	20
10	25508746	-	lib180.9	TT	8
10	67398923	+	lib180.9	CA	1
11	58118257	+	lib180.9	TC	1
12	20300592	+	lib180.9	CA	1
12	59461879	+	lib180.9	TG	75
12	84713196	-	lib180.9	GA	3
13	71530365	-	lib180.9	CA	1
13	103026880	+	lib180.9	AT	1
14	101074122	+	lib180.9	TC	29
15	8276601	+	lib180.9	GC	5
16	66908522	-	lib180.9	TT	30
17	19235787	-	lib180.9	GC	8
19	57563438	+	lib180.9	TT	5
2	152859226	-	lib180.9	CA	1
3	64603223	-	lib180.9	AG	34
5	78794516	-	lib180.9	TG	1
5	142194058	+	lib180.9	CT	1
6	94614945	-	lib180.9	GG	1
7	12560419	+	lib180.9	CT	1
7	61247358	+	lib180.9	AA	1
8	127417987	+	lib180.9	AA	16
15	101005568	-	lib181.10	TG	1
6	33176650	-	lib181.10	GT	29
9	66131673	+	lib181.10	CT	1
11	54813249	-	lib181.11	GT	350
12	15801471	+	lib181.11	TG	2
12	63041345	+	lib181.11	TC	46
14	62017082	-	lib181.11	TT	1
16	84155096	+	lib181.11	TG	56
2	157967493	+	lib181.11	TG	5
3	129365011	-	lib181.11	TG	2
4	61911258	+	lib181.11	GA	1
6	39049530	-	lib181.11	AT	6
7	121756547	+	lib181.11	TT	6
8	127685043	-	lib181.11	AA	2
1	120885980	+	lib181.12	GA	5
1	179318267	-	lib181.12	TC	1
1	185206084	+	lib181.12	TG	1
10	23406140	+	lib181.12	AC	337
11	59899132	+	lib181.12	CA	5
12	15801471	+	lib181.12	TG	1
12	78285154	+	lib181.12	TT	1
15	8396410	+	lib181.12	TT	121
15	49442892	+	lib181.12	TT	1
15	62058903	-	lib181.12	CA	1
16	37814594	-	lib181.12	TC	1
16	68682585	-	lib181.12	TT	1
17	46128700	+	lib181.12	CA	1
2	124271446	+	lib181.12	CG	20
3	77787658	-	lib181.12	TG	1
3	93043639	-	lib181.12	AA	1
3	128638161	+	lib181.12	CA	1
4	93715984	+	lib181.12	CC	1
4	133757097	-	lib181.12	CA	1
5	83859333	-	lib181.12	GG	12
5	132833207	-	lib181.12	AG	1
6	37499719	+	lib181.12	TC	121
6	41029254	-	lib181.12	CT	4
6	68710963	+	lib181.12	TG	1
6	98447711	-	lib181.12	TC	1
7	76057216	+	lib181.12	TT	3
9	7931798	+	lib181.12	TG	46
9	17564180	-	lib181.12	CA	2
9	66131673	+	lib181.12	CT	1
12	93740685	+	lib181.13	TG	1
13	29121647	-	lib181.13	TG	1
14	64539946	-	lib181.13	CA	1
15	33145114	-	lib181.13	CA	1
15	65540150	-	lib181.13	AA	1
19	31290487	-	lib181.13	TG	20
3	56217646	+	lib181.13	CA	1
4	83209439	-	lib181.13	TG	1
5	134658076	+	lib181.13	AG	1
6	25293689	-	lib181.13	CA	1
6	72753965	+	lib181.13	CA	1
6	91289108	+	lib181.13	CA	1
8	113489122	+	lib181.13	AA	1
9	21413268	-	lib181.13	AA	3
9	43810167	-	lib181.13	TG	1
X	56223912	+	lib181.13	TG	1
12	108652665	-	lib181.14	CA	1
14	63269054	+	lib181.14	TC	5
18	80422453	+	lib181.14	CT	1
3	7638669	+	lib181.14	GT	1
5	124258836	-	lib181.14	TG	1
6	68710963	+	lib181.14	TG	1
X	130496510	+	lib181.14	TT	1
1	41412662	-	lib181.15	AA	40
1	178750605	+	lib181.15	CA	1
10	18079138	+	lib181.15	TT	1
11	7698856	-	lib181.15	CA	1
12	20300592	+	lib181.15	CA	1
2	158346712	+	lib181.15	GA	31
X	63532333	+	lib181.15	GG	1
1	160035961	+	lib181.16	GC	1
1	178750605	+	lib181.16	CA	1
11	70866886	-	lib181.16	TT	1
13	10101711	+	lib181.16	TG	1
13	22086631	+	lib181.16	AA	1
14	16200067	-	lib181.16	GA	1
14	57419337	-	lib181.16	TG	1
15	36538581	-	lib181.16	CA	1
15	85900351	+	lib181.16	TC	1
16	36493619	-	lib181.16	CA	1
18	60792682	-	lib181.16	GA	1
2	34046304	+	lib181.16	TG	2
2	134456185	+	lib181.16	GC	2
2	163549027	+	lib181.16	AC	1
3	140109952	+	lib181.16	TT	1
4	59775380	-	lib181.16	TT	7
5	112733845	-	lib181.16	AC	41
5	124231519	-	lib181.16	CC	1
5	138113069	-	lib181.16	GA	1
5	150520852	+	lib181.16	AA	1
8	72865131	-	lib181.16	CG	1
9	45100548	+	lib181.16	TT	2
X	12446961	+	lib181.16	TG	1
11	54266496	-	lib181.17	AG	1
12	17812031	+	lib181.17	GA	2
15	76155482	+	lib181.17	CA	1
2	81718488	-	lib181.17	AT	2
2	146117408	+	lib181.17	TT	19
2	180456466	+	lib181.17	GT	1
3	33199997	+	lib181.17	AA	2
7	97208284	-	lib181.17	CC	2
8	64526481	-	lib181.17	CT	5
X	96979794	-	lib181.17	AT	2
1	140026653	+	lib181.9	TG	1
1	172632398	+	lib181.9	TC	1
10	65753396	+	lib181.9	GA	1
13	74032947	-	lib181.9	CA	1
14	103296335	-	lib181.9	TG	1
17	60979317	+	lib181.9	CA	1
2	96461094	+	lib181.9	TG	1
4	36886751	-	lib181.9	TG	1
4	120634818	+	lib181.9	TT	1
6	100771626	+	lib181.9	AA	1
6	119774262	-	lib181.9	GA	1
6	134619658	+	lib181.9	CG	1
6	136799302	+	lib181.9	TG	2
8	111431708	-	lib181.9	AA	1
9	59952087	-	lib181.9	TG	1
X	134615730	-	lib181.9	AA	1
1	14315391	-	lib182.10	AA	4
1	79484240	+	lib182.10	AA	1
11	24686018	-	lib182.10	CA	1
13	11763918	+	lib182.10	AA	1
4	87867826	-	lib182.10	GA	1
8	96868317	-	lib182.10	CT	6
12	90660543	+	lib182.11	CA	1
14	31033325	+	lib182.11	CA	2
18	68949508	-	lib182.11	GA	1
7	129907528	+	lib182.11	AC	1
7	134966718	-	lib182.11	TG	1
X	154830479	+	lib182.11	GA	2
1	34889589	+	lib182.12	AA	2
1	151697395	+	lib182.12	AG	8
10	21063296	+	lib182.12	TG	1
11	10433647	+	lib182.12	CA	1
11	33238869	-	lib182.12	AC	1
11	47324405	-	lib182.12	TT	2
11	70866886	-	lib182.12	TT	1
12	57799674	+	lib182.12	CT	8
12	58846031	+	lib182.12	CC	11
13	10101711	+	lib182.12	TG	3
14	57419337	-	lib182.12	TG	7
15	14831809	-	lib182.12	CT	8
15	76666222	-	lib182.12	TC	9
17	20990678	-	lib182.12	CA	1
2	34046304	+	lib182.12	TG	1
2	118486141	-	lib182.12	TC	2
2	134456185	+	lib182.12	GC	2
3	24413960	+	lib182.12	GA	3
3	32555058	+	lib182.12	GC	1
3	109770862	+	lib182.12	GT	25
4	32941246	-	lib182.12	AA	2
4	59775380	-	lib182.12	TT	29
4	98414939	-	lib182.12	CA	1
4	144362796	+	lib182.12	AC	1
5	32312039	+	lib182.12	AG	3
5	112733845	-	lib182.12	AC	3
5	136268230	+	lib182.12	TC	1
5	150520852	+	lib182.12	AA	1
7	129800303	-	lib182.12	AA	1
8	6551434	-	lib182.12	TG	2
8	22240137	-	lib182.12	GC	9
8	95093739	-	lib182.12	GG	7
8	126819418	+	lib182.12	CA	1
9	45100548	+	lib182.12	TT	1
9	96832529	-	lib182.12	TC	1
X	23756745	+	lib182.12	AA	1
X	48986104	+	lib182.12	CA	1
X	138682188	+	lib182.12	CC	8
1	157248928	+	lib182.13	TT	1
12	11891151	+	lib182.13	AA	1
12	109199574	+	lib182.13	AC	1
14	32786377	-	lib182.13	TG	1
15	86441617	+	lib182.13	TG	1
17	62783796	+	lib182.13	CA	1
19	44940480	+	lib182.13	CA	1
2	60976180	+	lib182.13	TG	1
4	147998951	+	lib182.13	TG	1
4	57045010	+	lib182.15	TG	1
4	154660396	-	lib182.15	TC	1
5	107520168	-	lib182.15	AA	1
8	67123632	-	lib182.15	AA	6
9	75847370	+	lib182.15	TG	1
1	85821478	-	lib182.9	TG	1
10	18678003	+	lib182.9	GA	1
10	37841157	-	lib182.9	TT	1
10	40142773	-	lib182.9	TG	22
10	114413955	-	lib182.9	TC	12
10	119905208	+	lib182.9	CG	1
11	54269692	-	lib182.9	AG	2
12	15801471	+	lib182.9	TG	1
12	18082044	+	lib182.9	TC	3
14	20819008	+	lib182.9	GA	1
14	106846380	-	lib182.9	AG	1
15	85900351	+	lib182.9	TC	1
16	8388256	-	lib182.9	TC	5
2	30080626	-	lib182.9	AA	1
2	30706727	-	lib182.9	AC	4
3	64603223	-	lib182.9	AG	1
4	12347366	-	lib182.9	TC	1
4	33223643	-	lib182.9	TC	1
5	38461457	+	lib182.9	GG	1
6	20500893	+	lib182.9	TG	1
6	68710963	+	lib182.9	TG	1
8	12124754	+	lib182.9	CA	1
8	113489122	+	lib182.9	AA	1
Y	40890796	+	lib182.9	AA	1
10	73790552	-	lib183.10	GA	1
11	8432455	-	lib183.10	AT	26
11	12266751	+	lib183.10	TT	91
11	77224415	+	lib183.10	CA	1
11	102995153	+	lib183.10	GG	2
12	15801471	+	lib183.10	TG	1
12	77911462	-	lib183.10	TG	1
13	10101711	+	lib183.10	TG	16
14	8351530	+	lib183.10	AA	4
14	109688910	-	lib183.10	TG	1
15	64564219	+	lib183.10	CA	11
16	94059196	+	lib183.10	AA	1
17	9138300	-	lib183.10	TT	1
17	11805267	+	lib183.10	CA	1
17	21123422	-	lib183.10	CA	1
18	3391849	-	lib183.10	TG	1
18	60792682	-	lib183.10	GA	1
18	75647910	+	lib183.10	TG	1
2	26569869	+	lib183.10	TT	6
2	34046304	+	lib183.10	TG	1
2	134456185	+	lib183.10	GC	2
3	111421167	+	lib183.10	AA	1
4	152310369	+	lib183.10	AC	2
5	102982188	-	lib183.10	CA	1
5	134069152	-	lib183.10	TG	7
7	4429261	-	lib183.10	AA	1
7	12560310	+	lib183.10	CA	1
7	103050094	-	lib183.10	TC	1
8	11155802	-	lib183.10	AA	1
9	4122716	+	lib183.10	CA	1
9	17564180	-	lib183.10	CA	1
9	58379332	-	lib183.10	GG	1
9	78390275	-	lib183.10	CA	1
1	37456017	+	lib183.11	TT	10
1	144895915	+	lib183.11	CC	13
1	151697395	+	lib183.11	AG	66
1	152983910	+	lib183.11	CT	4
1	155262033	-	lib183.11	CC	10
1	169483657	+	lib183.11	CA	1
1	178750605	+	lib183.11	CA	1
10	21063296	+	lib183.11	TG	21
10	114921558	+	lib183.11	CT	1
11	10433647	+	lib183.11	CA	4
11	24379326	+	lib183.11	TC	8
11	47324405	-	lib183.11	TT	46
11	47324406	-	lib183.11	TT	1
12	57799674	+	lib183.11	CT	113
12	58846031	+	lib183.11	CC	187
12	101410558	-	lib183.11	AG	1
13	14736554	+	lib183.11	CA	1
13	70414007	-	lib183.11	TC	1
13	75761044	-	lib183.11	GG	1
13	105731520	-	lib183.11	CT	1
14	8675787	+	lib183.11	TT	1
14	57419337	-	lib183.11	TG	97
14	120730808	-	lib183.11	TT	14
15	5494726	-	lib183.11	TG	1
15	14831809	-	lib183.11	CT	81
15	36538581	-	lib183.11	CA	26
15	76666222	-	lib183.11	TC	85
16	28326715	-	lib183.11	AA	6
16	57438067	-	lib183.11	CG	4
17	4990656	+	lib183.11	AA	1
18	10466944	-	lib183.11	AT	2
18	42732158	-	lib183.11	AG	4
18	69061104	-	lib183.11	AG	4
19	8869850	-	lib183.11	CC	11
2	11063335	+	lib183.11	GC	1
2	118486141	-	lib183.11	TC	35
3	24413960	+	lib183.11	GA	66
3	58217510	+	lib183.11	GA	4
3	90105512	+	lib183.11	AG	15
3	93364965	-	lib183.11	TG	16
3	109770862	+	lib183.11	GT	5
3	111189990	+	lib183.11	TT	7
3	148699759	-	lib183.11	TT	7
4	32941246	-	lib183.11	AA	25
4	59775380	-	lib183.11	TT	5
4	61989724	+	lib183.11	TC	1
4	89348000	+	lib183.11	CA	1
4	98414939	-	lib183.11	CA	11
4	144362796	+	lib183.11	AC	9
5	32312039	+	lib183.11	AG	17
5	136268230	+	lib183.11	TC	5
5	147445779	-	lib183.11	CA	9
6	68710963	+	lib183.11	TG	1
6	106250777	-	lib183.11	CA	3
6	146649446	+	lib183.11	CA	1
7	73661397	+	lib183.11	TC	2
8	6551434	-	lib183.11	TG	34
8	22240137	-	lib183.11	GC	118
8	95093739	-	lib183.11	GG	85
8	121174781	+	lib183.11	TC	2
8	126819418	+	lib183.11	CA	16
9	21387733	+	lib183.11	TG	4
9	96805993	+	lib183.11	TG	7
9	96832529	-	lib183.11	TC	16
X	23756745	+	lib183.11	AA	8
X	137361974	-	lib183.11	CA	4
X	138682187	+	lib183.11	CC	1
X	138682188	+	lib183.11	CC	97
X	152234426	+	lib183.11	GA	1
17	80129369	+	lib183.9	TC	1
1	85702694	+	lib184.10	GC	149
1	119265585	+	lib184.10	TT	1
1	133640205	-	lib184.10	GA	1
1	134038554	+	lib184.10	CC	14
1	134617997	+	lib184.10	TT	4
1	150951719	-	lib184.10	AG	1
1	151356283	-	lib184.10	GA	1
10	79964429	+	lib184.10	CA	61
10	104794682	+	lib184.10	TG	1
10	119905208	+	lib184.10	CG	164
11	66483086	+	lib184.10	GG	6
11	94446525	-	lib184.10	TG	15
12	15801471	+	lib184.10	TG	1
12	20153509	+	lib184.10	CA	2
12	31368417	+	lib184.10	CT	15
12	77020825	+	lib184.10	TG	28
13	81183686	-	lib184.10	TG	1
14	24095532	-	lib184.10	TC	11
14	54383928	+	lib184.10	AT	1
14	93442548	+	lib184.10	CA	6
14	95480684	+	lib184.10	TG	1
14	106846380	-	lib184.10	AG	47
15	11417555	+	lib184.10	AA	1
15	17482952	+	lib184.10	AG	22
15	65803032	-	lib184.10	AA	3
15	78073865	-	lib184.10	TT	1
15	101005568	-	lib184.10	TG	1
16	14550979	+	lib184.10	TG	35
17	64209958	-	lib184.10	CA	1
17	77673945	+	lib184.10	TT	1
19	9824605	-	lib184.10	CC	114
19	39863693	+	lib184.10	TT	1
19	40712517	+	lib184.10	TG	54
2	11714225	-	lib184.10	AG	1
2	68119237	+	lib184.10	TG	40
2	98662327	+	lib184.10	AA	1
2	122101076	+	lib184.10	AG	2
2	152410710	-	lib184.10	TG	2
2	153324705	-	lib184.10	TT	32
3	48883469	+	lib184.10	TT	1
4	91464668	-	lib184.10	GG	2
4	93715984	+	lib184.10	CC	65
4	114127603	+	lib184.10	AA	9
5	37392795	-	lib184.10	TG	1
5	38461457	+	lib184.10	GG	33
5	51508271	+	lib184.10	CT	1
5	83431189	-	lib184.10	CA	1
5	120738563	+	lib184.10	CC	2
5	132254730	+	lib184.10	TC	6
6	12383824	+	lib184.10	TG	24
6	56867625	+	lib184.10	GA	1
6	63938242	-	lib184.10	GA	29
6	65282890	-	lib184.10	AT	25
6	68710963	+	lib184.10	TG	2
6	108069307	+	lib184.10	CA	7
7	18589752	+	lib184.10	TT	2
7	54229990	+	lib184.10	TC	78
7	62227095	+	lib184.10	AA	50
7	66857384	-	lib184.10	TG	1
7	66964234	+	lib184.10	AA	7
8	113489122	+	lib184.10	AA	1
8	128551271	-	lib184.10	GA	4
9	17564180	-	lib184.10	CA	5
9	30423221	+	lib184.10	CC	12
9	31417721	-	lib184.10	CA	1
9	37990623	-	lib184.10	CA	19
9	77362600	+	lib184.10	CA	23
9	103246485	+	lib184.10	CT	2
9	114180638	+	lib184.10	TG	1
X	44004329	+	lib184.10	CA	2
X	114829134	-	lib184.10	TG	8
X	131314693	+	lib184.10	CA	14
X	157046463	+	lib184.10	TC	1
Y	40890796	+	lib184.10	AA	1
1	7154133	-	lib184.11	AT	1
13	22812294	+	lib184.11	TC	1
13	71659687	-	lib184.11	TG	1
13	96381122	-	lib184.11	AG	37
15	103053074	+	lib184.11	TT	1
17	82043226	-	lib184.11	CA	1
3	15139318	+	lib184.11	CA	2
3	137487150	+	lib184.11	TG	1
4	3977189	-	lib184.11	AT	1
6	11410096	-	lib184.11	TT	1
6	142419261	+	lib184.11	GT	1
7	42457961	+	lib184.11	CA	2
7	141330675	-	lib184.11	AA	1
8	71176543	-	lib184.11	TC	1
9	73277362	-	lib184.11	GA	1
X	56583589	+	lib184.11	AA	1
1	178750605	+	lib184.12	CA	1
10	74870420	-	lib184.12	GA	5
12	33047306	+	lib184.12	CA	1
13	37249119	-	lib184.12	AC	2
14	67266132	+	lib184.12	GA	6
14	100497530	+	lib184.12	CA	1
2	3856062	+	lib184.12	TC	1
2	65267959	-	lib184.12	CC	6
3	22162576	-	lib184.12	CC	61
3	79281467	-	lib184.12	CA	1
3	96866246	-	lib184.12	AC	1
6	75677693	+	lib184.12	AT	1
6	94097402	-	lib184.12	GG	126
7	61433373	+	lib184.12	CA	1
8	113489122	+	lib184.12	AA	1
9	75475556	-	lib184.12	TT	1
9	102616788	-	lib184.12	TG	19
12	48545677	+	lib184.8	AG	52
13	49477431	+	lib184.8	GA	1
14	80164035	-	lib184.8	GA	6
16	57749379	+	lib184.8	GG	1
1	34632232	-	lib184.9	TG	1
1	74819889	-	lib184.9	GA	8
1	114680574	+	lib184.9	CA	62
1	147826266	+	lib184.9	TG	1
11	13320779	-	lib184.9	TT	1
11	87022717	+	lib184.9	TT	1
12	15388593	+	lib184.9	TG	1
14	45239139	+	lib184.9	TG	1
15	9810148	+	lib184.9	CA	1
16	93567347	+	lib184.9	CA	106
17	4990656	+	lib184.9	AA	1
17	29838343	-	lib184.9	TG	2
17	91409078	-	lib184.9	TG	1
19	10973444	-	lib184.9	AA	1
19	19829575	+	lib184.9	GA	6
19	56957988	-	lib184.9	TG	1
2	76610491	+	lib184.9	TT	1
5	25832830	-	lib184.9	GA	5
5	144047691	-	lib184.9	GG	58
6	14236894	-	lib184.9	GA	139
7	15397269	-	lib184.9	TG	1
7	43081623	-	lib184.9	TG	1
8	8085119	-	lib184.9	CA	2
8	78364945	+	lib184.9	TC	31
9	104488438	+	lib184.9	TG	1
1	43536874	-	lib185.13	TG	1
1	162652694	+	lib185.13	CA	2
1	185206084	+	lib185.13	TG	1
10	16813349	+	lib185.13	CT	1
10	115086561	-	lib185.13	TG	1
11	65634674	-	lib185.13	CT	1
11	94145359	+	lib185.13	CA	1
12	15113333	-	lib185.13	CA	3
12	15801471	+	lib185.13	TG	3
13	74216494	+	lib185.13	GA	1
14	62017082	-	lib185.13	TT	1
15	11417555	+	lib185.13	AA	1
15	52759221	-	lib185.13	TG	2
17	14112977	+	lib185.13	AT	1
17	39348041	-	lib185.13	GT	2
17	76900865	+	lib185.13	TG	1
19	25091060	+	lib185.13	TC	1
2	80213243	+	lib185.13	CA	5
2	81890463	+	lib185.13	TG	4
3	91955895	-	lib185.13	CA	1
3	120757682	+	lib185.13	CA	1
4	53917380	+	lib185.13	TC	1
4	69638411	-	lib185.13	TG	1
5	18403365	+	lib185.13	AA	1
5	31226346	+	lib185.13	TG	2
6	68710963	+	lib185.13	TG	5
6	125432437	+	lib185.13	TG	1
7	141248199	+	lib185.13	TG	1
8	48499563	+	lib185.13	CA	1
8	74966203	+	lib185.13	TG	1
8	79910963	-	lib185.13	TT	1
9	17564180	-	lib185.13	CA	2
X	10309153	-	lib185.13	AT	1
X	47914142	+	lib185.13	AA	1
X	48055668	-	lib185.13	AA	1
X	101399978	+	lib185.13	TG	1
X	166163520	-	lib185.13	AA	1
1	50459357	+	lib185.14	CT	1
16	31374296	+	lib185.14	AG	1
2	7594456	+	lib185.14	AA	1
3	32483587	+	lib185.14	CT	5
3	133108976	+	lib185.14	TT	1
4	78805284	+	lib185.14	AA	1
4	95973211	-	lib185.14	GA	35
4	101203586	-	lib185.14	AG	1
6	107751052	+	lib185.14	AG	1
6	126515828	-	lib185.14	TG	2
8	113489122	+	lib185.14	AA	1
9	27524213	+	lib185.14	GG	7
1	9469959	-	lib185.15	AA	1
1	169719748	+	lib185.15	CA	4
13	3767985	-	lib185.15	TC	2
13	56263073	-	lib185.15	AG	2
13	57168387	-	lib185.15	TG	1
14	108354052	-	lib185.15	TC	30
15	85900351	+	lib185.15	TC	1
16	22893465	+	lib185.15	CA	2
18	34928969	-	lib185.15	AA	1
18	47946069	+	lib185.15	TT	1
2	101499522	-	lib185.15	CC	20
2	110969526	-	lib185.15	GA	46
3	53673558	+	lib185.15	TG	6
7	24961644	-	lib185.15	TG	1
7	135980674	+	lib185.15	TG	1
1	116258565	-	lib186.1	GC	8
10	76697429	+	lib186.1	CT	8
10	82954705	+	lib186.1	CA	1
10	125271761	+	lib186.1	GG	100
11	24681676	-	lib186.1	GC	2
11	28453001	+	lib186.1	CA	1
11	37008031	-	lib186.1	GA	1
11	89064846	-	lib186.1	AA	1
11	97025097	+	lib186.1	GA	1
12	76069158	+	lib186.1	TG	1
13	37998638	+	lib186.1	CA	1
13	41995416	+	lib186.1	TG	159
14	34678970	-	lib186.1	AA	167
14	81193019	+	lib186.1	TT	1
14	97488740	-	lib186.1	GA	2
14	100317903	+	lib186.1	TG	1
15	62058903	-	lib186.1	CA	1
16	49065529	+	lib186.1	GT	1
17	12796279	+	lib186.1	AG	167
17	17352409	-	lib186.1	AG	755
17	57196777	+	lib186.1	TC	1
2	17347298	-	lib186.1	CA	1
2	25075769	+	lib186.1	AG	171
3	33229038	+	lib186.1	TG	1
4	103551753	+	lib186.1	TC	1
5	86737329	+	lib186.1	GT	4
6	23101497	-	lib186.1	TG	1
6	51759522	-	lib186.1	TG	228
7	76103546	+	lib186.1	TT	1
7	129233710	-	lib186.1	GA	1
8	113489122	+	lib186.1	AA	1
9	66131673	+	lib186.1	CT	1
9	72593680	+	lib186.1	TC	271
X	60036900	+	lib186.1	GT	1
X	71539955	+	lib186.1	TC	1
X	120750988	-	lib186.1	GT	1
1	85821478	-	lib186.11	TG	89
1	185206084	+	lib186.11	TG	1
1	193751646	+	lib186.11	TG	1
10	78938606	-	lib186.11	AA	11
11	22527437	-	lib186.11	AA	21
11	35021646	+	lib186.11	TC	2
12	43434723	-	lib186.11	TT	1
12	54910638	-	lib186.11	TG	1
12	113365714	-	lib186.11	TC	1
14	59263045	+	lib186.11	TT	1
15	70694831	+	lib186.11	AG	2
16	56299617	-	lib186.11	AA	212
18	16847286	-	lib186.11	GA	10
18	22921326	-	lib186.11	CA	4
18	81754994	-	lib186.11	AC	25
2	25625011	+	lib186.11	TG	60
3	155181459	+	lib186.11	TT	21
4	103213631	+	lib186.11	CA	120
4	151455129	+	lib186.11	TG	1
6	68710963	+	lib186.11	TG	2
7	35076131	+	lib186.11	AA	1
7	140852755	-	lib186.11	CA	1
8	53208971	+	lib186.11	TT	29
9	33010862	+	lib186.11	TG	12
9	58917332	-	lib186.11	AG	1
9	116323229	-	lib186.11	TG	186
Y	40890796	+	lib186.11	AA	2
10	48871713	+	lib186.12	TT	3
11	40903328	-	lib186.12	TC	1
12	53007088	-	lib186.12	TT	3
15	89626532	-	lib186.12	TG	22
5	16442320	+	lib186.12	TG	1
9	59341380	-	lib186.12	AG	1
9	66131673	+	lib186.12	CT	1
11	104778182	-	lib186.13	GT	2
17	30328270	-	lib186.13	GA	1
3	107763786	-	lib186.13	TC	2
5	29109554	-	lib186.13	AA	1
6	136059427	+	lib186.13	TT	12
6	142584825	-	lib186.13	GT	1
10	65225622	-	lib186.14	GA	1
13	38366673	+	lib186.14	TG	1
14	19415810	-	lib186.14	AA	1
15	29754073	+	lib186.14	TG	1
16	91628583	+	lib186.14	AA	1
17	85202830	+	lib186.14	GT	13
19	29310234	+	lib186.14	AG	1
3	128257679	-	lib186.14	CA	2
3	151872834	+	lib186.14	CA	178
4	10912666	+	lib186.14	CA	3
5	31899033	-	lib186.14	TG	2
5	134356438	+	lib186.14	CA	1
6	37652303	-	lib186.14	CA	1
6	93060140	+	lib186.14	TT	1
6	145042417	+	lib186.14	CA	2
10	4242383	-	lib186.15	TT	13
10	18320925	+	lib186.15	GA	95
11	57428624	+	lib186.15	CC	1
11	77343253	+	lib186.15	TT	1
12	15801471	+	lib186.15	TG	1
12	42782110	+	lib186.15	CA	1
12	72889253	-	lib186.15	TG	4
13	30810007	-	lib186.15	GA	4
13	79868684	+	lib186.15	TC	51
14	23363500	+	lib186.15	TC	1
14	90935807	+	lib186.15	TG	1
15	11417555	+	lib186.15	AA	1
15	26642498	-	lib186.15	TG	3
15	62058903	-	lib186.15	CA	1
15	67545119	-	lib186.15	AG	12
16	89286559	-	lib186.15	CA	1
16	96028580	-	lib186.15	GG	7
17	55892444	-	lib186.15	CT	1
17	82984927	-	lib186.15	GA	10
18	3559744	+	lib186.15	TC	11
19	26645377	-	lib186.15	TG	1
19	43537534	-	lib186.15	CA	1
19	52776703	-	lib186.15	CC	3
2	27791076	+	lib186.15	CT	35
2	37958563	-	lib186.15	AT	1
2	51408304	-	lib186.15	TG	6
2	118891942	-	lib186.15	AC	1
3	37864338	+	lib186.15	TT	1
3	130532055	+	lib186.15	AG	19
4	27274441	+	lib186.15	TG	4
5	18321741	+	lib186.15	TT	21
5	56630435	-	lib186.15	AA	2
5	98088267	-	lib186.15	TG	1
6	11663043	-	lib186.15	GA	2
6	22411500	+	lib186.15	TC	4
6	24722867	+	lib186.15	TC	2
6	45238389	+	lib186.15	TT	1
6	68710963	+	lib186.15	TG	4
6	86345760	-	lib186.15	GA	1
7	46153757	+	lib186.15	TG	1
8	9275812	-	lib186.15	TG	9
8	28864715	+	lib186.15	CA	31
8	51325336	-	lib186.15	CC	20
8	101523144	+	lib186.15	TC	34
8	108057921	-	lib186.15	TT	7
9	17564180	-	lib186.15	CA	1
9	21210595	-	lib186.15	AG	56
9	23019760	+	lib186.15	AA	41
9	41550072	-	lib186.15	TG	1
X	106894228	-	lib186.15	TG	1
1	150459852	-	lib186.16	TG	6
1	169406496	+	lib186.16	GT	15
11	37652421	+	lib186.16	GA	1
12	15801471	+	lib186.16	TG	1
12	73475083	+	lib186.16	TT	13
13	74242148	-	lib186.16	CA	1
17	22883034	+	lib186.16	CA	1
19	42519929	-	lib186.16	AG	1
19	44314124	+	lib186.16	TT	1
2	157283881	+	lib186.16	CC	1
3	52316789	+	lib186.16	CA	4
6	38405934	-	lib186.16	CA	6
6	84503913	-	lib186.16	GG	1
7	56974940	-	lib186.16	TT	3
X	15758646	+	lib186.16	TT	17
1	89539755	-	lib186.17	GC	2
10	58515220	-	lib186.17	AG	1
12	87348378	-	lib186.17	AA	1
13	52832536	-	lib186.17	GC	22
14	18338223	+	lib186.17	CG	1
14	85323716	+	lib186.17	CA	1
16	85287714	+	lib186.17	TC	1
17	39348041	-	lib186.17	GT	2
18	77362192	-	lib186.17	CC	3
19	30033339	-	lib186.17	TT	5
2	27789432	+	lib186.17	AG	35
2	43237666	+	lib186.17	GA	18
3	55979467	+	lib186.17	CC	1
4	26318724	+	lib186.17	AA	1
4	64710127	+	lib186.17	AA	1
4	144810676	+	lib186.17	GA	1
5	29109554	-	lib186.17	AA	1
5	54938249	+	lib186.17	GA	7
5	67915227	-	lib186.17	CA	1
5	75718131	-	lib186.17	CA	14
6	91289108	+	lib186.17	CA	1
7	31395029	+	lib186.17	TG	15
7	91789749	+	lib186.17	AA	1
7	125588454	-	lib186.17	TG	53
1	23599546	-	lib186.7	TG	1
1	59224374	-	lib186.7	AA	2
1	159460109	-	lib186.7	AG	2
1	170866758	+	lib186.7	GA	1
10	78628352	-	lib186.7	GA	1
12	21596633	+	lib186.7	TT	2
12	43050134	+	lib186.7	AC	1
12	88576496	-	lib186.7	TG	3
12	101880744	-	lib186.7	GA	18
12	102114296	-	lib186.7	CC	1
13	41287092	+	lib186.7	TT	1
13	80095095	-	lib186.7	GA	1
13	87531601	+	lib186.7	TC	24
15	99517446	+	lib186.7	AA	24
15	101005568	-	lib186.7	TG	1
18	59020737	+	lib186.7	AA	8
2	28242609	-	lib186.7	AC	3
2	96461094	+	lib186.7	TG	26
2	107455628	+	lib186.7	GA	8
2	121127501	-	lib186.7	AC	15
4	71251619	+	lib186.7	AT	11
5	102916494	+	lib186.7	GG	2
5	122841089	-	lib186.7	TG	2
6	12187105	+	lib186.7	TG	1
6	52577898	+	lib186.7	CA	4
6	85555436	-	lib186.7	CA	2
7	143659186	-	lib186.7	GA	1
8	43684196	+	lib186.7	GA	1
8	111431708	-	lib186.7	AA	22
9	17564180	-	lib186.7	CA	1
1	94593778	-	lib186.8	AA	1
10	34675185	-	lib186.8	GG	7
10	44724440	-	lib186.8	GG	1
12	26472695	+	lib186.8	TG	5
13	49775370	-	lib186.8	GA	1
13	64765636	-	lib186.8	AA	1
15	35644148	+	lib186.8	TT	245
15	35747454	-	lib186.8	AA	2
15	85900351	+	lib186.8	TC	1
16	42505974	+	lib186.8	AA	1
16	68706671	+	lib186.8	TG	20
17	4990656	+	lib186.8	AA	1
2	13068594	-	lib186.8	CA	1
2	37507346	+	lib186.8	AA	1
2	102532643	+	lib186.8	TG	2
3	22538167	+	lib186.8	TG	1
3	119912702	-	lib186.8	CA	1
4	22643448	+	lib186.8	AG	83
5	91827451	-	lib186.8	TG	2
5	99686947	-	lib186.8	CC	4
5	130400949	+	lib186.8	GG	1
8	108247264	+	lib186.8	GA	18
9	66131673	+	lib186.8	CT	1
X	45648918	-	lib186.8	TT	1
X	106490651	-	lib186.8	TG	1
X	114829134	-	lib186.8	TG	1
X	117641590	-	lib186.8	TG	2
1	191878584	+	lib186.9	CT	12
11	54283094	+	lib186.9	AA	1
12	76125533	-	lib186.9	TT	1
13	46533172	+	lib186.9	TC	12
15	80266665	+	lib186.9	CC	1
18	38062794	-	lib186.9	TG	2
2	37507346	+	lib186.9	AA	1
2	127386616	+	lib186.9	CA	1
3	76206529	+	lib186.9	TC	1
4	48441304	+	lib186.9	AA	1
4	69638411	-	lib186.9	TG	1
4	100268342	+	lib186.9	TT	1
6	129702690	+	lib186.9	CA	12
8	29003782	-	lib186.9	TC	5
8	105470479	+	lib186.9	TG	2
8	120052216	+	lib186.9	TG	7
9	30169123	+	lib186.9	TC	16
9	58676193	+	lib186.9	GA	4
1	74579225	-	lib187.10	TC	17
1	139154756	-	lib187.10	TG	1
10	30699930	+	lib187.10	TG	2
10	32857026	-	lib187.10	CA	1
10	53054385	+	lib187.10	TT	1
11	54285509	+	lib187.10	AC	1
11	72370994	-	lib187.10	AG	1
12	86741041	-	lib187.10	CA	7
13	39378593	-	lib187.10	TG	1
13	93334373	-	lib187.10	CA	6
13	99626583	-	lib187.10	AA	1
13	108852147	-	lib187.10	AA	1
16	8697170	+	lib187.10	CA	6
18	41165635	-	lib187.10	TG	4
18	74482275	-	lib187.10	AG	3
2	75241019	+	lib187.10	TG	15
2	181354482	-	lib187.10	TG	1
4	95250835	+	lib187.10	TC	3
4	129698311	-	lib187.10	TG	7
4	135792320	-	lib187.10	CA	1
5	23108410	-	lib187.10	CT	2
6	52515000	+	lib187.10	TC	1
6	86609375	-	lib187.10	TG	1
6	92196603	+	lib187.10	TG	1
6	117362564	-	lib187.10	AA	1
7	72439078	+	lib187.10	GG	14
8	3225147	+	lib187.10	CC	7
8	12201947	+	lib187.10	AA	2
8	111020897	-	lib187.10	CT	18
9	59643465	+	lib187.10	CA	2
9	66131673	+	lib187.10	CT	5
Y	40890796	+	lib187.10	AA	1
1	86325886	-	lib187.12	TG	80
10	12128848	-	lib187.12	GC	221
10	16957431	+	lib187.12	TT	1
10	53054385	+	lib187.12	TT	1
11	54269552	-	lib187.12	TG	1
12	20743173	+	lib187.12	CA	1
13	19165207	+	lib187.12	TT	1
13	51137368	-	lib187.12	GA	1
13	74216494	+	lib187.12	GA	1
13	75237322	-	lib187.12	GA	1
13	96809544	+	lib187.12	AA	1
14	30693992	-	lib187.12	CT	1
14	50687401	-	lib187.12	TG	1
15	11417555	+	lib187.12	AA	2
15	49695647	-	lib187.12	TG	1
15	62058903	-	lib187.12	CA	1
15	84632876	+	lib187.12	GA	1
15	101005568	-	lib187.12	TG	1
16	9601701	-	lib187.12	GA	26
16	58072017	-	lib187.12	CT	1
17	12638334	+	lib187.12	GA	1
17	36936338	+	lib187.12	GA	1
17	57196777	+	lib187.12	TC	1
19	22876321	-	lib187.12	CA	1
19	25958257	-	lib187.12	TG	1
19	48132372	+	lib187.12	AG	45
2	98667102	-	lib187.12	AA	2
2	148812188	+	lib187.12	AG	1
2	178920108	+	lib187.12	AA	1
3	85831794	-	lib187.12	CA	1
3	89228920	+	lib187.12	TG	1
3	91955895	-	lib187.12	CA	1
4	73948615	-	lib187.12	AG	1
5	100760050	+	lib187.12	CC	64
5	128998321	+	lib187.12	CT	1
6	45586896	+	lib187.12	AG	1
6	68710963	+	lib187.12	TG	2
8	113489122	+	lib187.12	AA	1
9	40518726	+	lib187.12	CA	1
9	80193884	-	lib187.12	TG	1
9	86594889	-	lib187.12	CA	295
X	96621933	-	lib187.12	GG	156
X	117366824	-	lib187.12	AG	1
X	161505903	-	lib187.12	TG	1
1	43157952	+	lib187.13	GT	1
10	61461630	-	lib187.13	GG	14
12	54234054	+	lib187.13	TC	51
12	91031773	+	lib187.13	AC	2
13	62797321	+	lib187.13	CA	2
15	101005568	-	lib187.13	TG	1
16	58074790	+	lib187.13	TC	52
6	148116169	+	lib187.13	CA	1
X	130496510	+	lib187.13	TT	1
1	28718842	-	lib187.7	TT	1
7	54860837	+	lib187.7	AG	12
1	22980868	+	lib187.8	TG	1
1	94666827	-	lib187.8	TG	1
1	119265585	+	lib187.8	TT	1
1	179460656	-	lib187.8	GA	1
1	193820924	+	lib187.8	TG	1
10	21010106	+	lib187.8	GA	1
10	33554302	+	lib187.8	CA	1
10	70447250	+	lib187.8	TG	1
10	116282123	-	lib187.8	TT	427
10	116282124	-	lib187.8	TT	26
10	125869681	+	lib187.8	TG	1
11	36448725	-	lib187.8	TC	101
12	15801471	+	lib187.8	TG	5
12	76069156	+	lib187.8	TG	1
12	117406194	+	lib187.8	CA	2
13	48401244	+	lib187.8	AG	1
13	49081203	-	lib187.8	AA	1
13	74216494	+	lib187.8	GA	2
14	95234492	-	lib187.8	GA	1
15	24069784	+	lib187.8	CA	3
15	25353928	+	lib187.8	AA	1
15	59531106	+	lib187.8	CA	1
15	62058903	-	lib187.8	CA	3
15	101005568	-	lib187.8	TG	1
16	18090294	+	lib187.8	AG	3
16	22634481	+	lib187.8	GT	1
16	55211645	-	lib187.8	AA	1
18	30500092	+	lib187.8	TC	1
2	178920108	+	lib187.8	AA	1
3	90004158	-	lib187.8	CA	1
4	121432464	+	lib187.8	TT	1
5	34882685	-	lib187.8	TG	1
5	63729463	-	lib187.8	CA	1
5	102606514	+	lib187.8	CA	10
5	106991202	+	lib187.8	TC	1
5	109832103	+	lib187.8	TT	3
5	145663137	+	lib187.8	GA	3
6	142419261	+	lib187.8	GT	22
8	23568150	+	lib187.8	TT	1
8	67123632	-	lib187.8	AA	1
8	111543614	+	lib187.8	TG	1
8	121727982	-	lib187.8	CA	1
9	12933157	-	lib187.8	AA	1
9	17564180	-	lib187.8	CA	1
9	69807872	+	lib187.8	AA	1
X	9399558	+	lib187.8	TC	1
X	83810978	-	lib187.8	CA	3
1	39668231	+	lib187.9	TC	1
1	122830456	-	lib187.9	TC	1
1	185637223	+	lib187.9	TG	2
11	52800598	-	lib187.9	TT	1
13	34711591	-	lib187.9	CC	9
13	81752929	+	lib187.9	TC	29
16	61347356	+	lib187.9	CA	3
18	77348064	-	lib187.9	CA	1
2	46283401	-	lib187.9	TG	1
2	178920108	+	lib187.9	AA	2
3	31679503	+	lib187.9	TG	1
3	118742507	+	lib187.9	CA	1
4	97239585	+	lib187.9	GT	1
4	134771302	+	lib187.9	CA	1
5	8338049	+	lib187.9	CA	1
5	37317997	+	lib187.9	GG	26
5	43492763	+	lib187.9	GT	10
7	132251538	+	lib187.9	CA	1
9	14325434	-	lib187.9	TG	19
X	79574101	+	lib187.9	AA	1
1	157832396	-	lib189.3	TT	3
1	195178222	+	lib189.3	GA	1
10	115167717	-	lib189.3	TG	1
11	54741499	+	lib189.3	TG	2
11	54813249	-	lib189.3	GT	1
17	14112977	+	lib189.3	AT	2
17	31703761	+	lib189.3	TG	1
2	26569869	+	lib189.3	TT	1
3	157656901	-	lib189.3	CA	1
5	138113069	-	lib189.3	GA	43
6	86551455	+	lib189.3	AG	29
9	28007818	-	lib189.3	AG	77
X	43231335	+	lib189.3	AA	1
1	39668231	+	lib19.1	TC	1
1	115220624	-	lib19.1	TT	1
1	123576631	+	lib19.1	CA	1
10	71019929	-	lib19.1	CA	1
11	24356076	-	lib19.1	AA	3
11	34405069	+	lib19.1	CA	1
11	92383679	+	lib19.1	AT	1
12	89413742	-	lib19.1	TG	1
14	26307772	+	lib19.1	AG	1
14	54468927	+	lib19.1	CA	1
15	62058903	-	lib19.1	CA	1
16	37453696	-	lib19.1	AA	1
3	104487683	-	lib19.1	TG	3
4	120634818	+	lib19.1	TT	3
4	121024184	+	lib19.1	CA	1
5	38464646	+	lib19.1	TT	7
7	74734462	-	lib19.1	TG	1
8	107099535	-	lib19.1	AA	18
9	41362675	+	lib19.1	AA	1
X	92361315	+	lib19.1	TG	1
11	60734281	-	lib19.2	GG	1
11	92383679	+	lib19.2	AT	1
13	4258724	+	lib19.2	TG	1
13	10300252	-	lib19.2	CA	2
13	88466785	-	lib19.2	GT	30
14	107445503	+	lib19.2	CA	1
15	20356397	-	lib19.2	CA	1
15	32051322	-	lib19.2	CA	1
15	95918139	+	lib19.2	CA	1
4	14027183	+	lib19.2	CA	1
7	115251912	+	lib19.2	TG	1
8	59304251	-	lib19.2	CA	1
X	56223912	+	lib19.2	TG	1
10	31584818	+	lib190.3	AG	1
12	86526105	-	lib190.3	TG	1
18	58270379	-	lib190.3	GG	1
2	21028911	+	lib190.3	CA	22
3	109155651	+	lib190.3	TC	2
4	29901649	-	lib190.3	GT	9
7	10659905	+	lib190.3	TT	1
1	140486075	+	lib191.12	GA	1
11	71581238	+	lib191.12	TG	1
13	119752149	-	lib191.12	TG	1
17	17352409	-	lib191.12	AG	1
8	80822904	+	lib191.12	CA	1
10	53054385	+	lib192.2	TT	1
12	15801471	+	lib192.2	TG	1
15	12009627	-	lib192.2	GA	1
15	62058903	-	lib192.2	CA	1
15	85900351	+	lib192.2	TC	1
16	24971028	-	lib192.2	GA	1
6	68710963	+	lib192.2	TG	1
7	13660049	+	lib192.2	GG	1
1	107800056	-	lib192.3	GG	1
1	128757209	-	lib192.3	AA	1
1	177919869	-	lib192.3	TT	1
10	119192043	+	lib192.3	TT	2
11	4767794	+	lib192.3	GG	1
11	59731179	+	lib192.3	TG	2
11	65868178	-	lib192.3	TG	1
11	95480942	+	lib192.3	CT	1
14	38935219	-	lib192.3	CC	4
15	94478955	-	lib192.3	TC	11
17	14112977	+	lib192.3	AT	1
19	21148558	-	lib192.3	AA	4
3	32555058	+	lib192.3	GC	113
3	35729836	-	lib192.3	TG	3
4	39001603	-	lib192.3	CA	13
4	41436479	-	lib192.3	TC	1
4	59775380	-	lib192.3	TT	5
6	77324896	-	lib192.3	TG	1
7	53753872	+	lib192.3	GA	1
8	87518413	+	lib192.3	TC	16
8	112767173	+	lib192.3	TG	1
9	17564180	-	lib192.3	CA	1
9	23004784	-	lib192.3	TG	8
10	129119732	+	lib193.1	TT	1
11	80697644	+	lib193.1	CA	1
7	35550769	+	lib193.2	TG	39
8	113489122	+	lib193.2	AA	1
1	33582816	+	lib194.0	TT	1
1	151697395	+	lib194.0	AG	3
10	41387089	+	lib194.0	GG	1
11	70866886	-	lib194.0	TT	1
12	57799674	+	lib194.0	CT	3
12	57922413	+	lib194.0	CA	1
12	58846031	+	lib194.0	CC	3
12	79210396	-	lib194.0	CA	1
13	10101711	+	lib194.0	TG	1
13	14915690	-	lib194.0	TC	1
13	67075985	-	lib194.0	TG	1
14	16200067	-	lib194.0	GA	1
14	57419337	-	lib194.0	TG	1
14	120730808	-	lib194.0	TT	1
15	14831809	-	lib194.0	CT	1
15	76666222	-	lib194.0	TC	2
18	60792682	-	lib194.0	GA	2
18	78748528	+	lib194.0	TT	1
2	34046304	+	lib194.0	TG	1
2	134456185	+	lib194.0	GC	2
3	24413960	+	lib194.0	GA	1
3	90105512	+	lib194.0	AG	1
3	109770862	+	lib194.0	GT	6
4	59775380	-	lib194.0	TT	23
4	152310369	+	lib194.0	AC	1
5	90939779	-	lib194.0	GA	1
5	112733845	-	lib194.0	AC	1
5	150520852	+	lib194.0	AA	1
8	22240137	-	lib194.0	GC	1
8	95093739	-	lib194.0	GG	1
9	45100548	+	lib194.0	TT	1
X	138682188	+	lib194.0	CC	1
1	3007577	+	lib194.2	TG	1
10	18320925	+	lib194.2	GA	2
12	63069540	+	lib194.2	GT	30
15	24742477	-	lib194.2	TG	1
16	65870804	-	lib194.2	TG	1
16	86566367	+	lib194.2	AA	13
18	43867864	+	lib194.2	TT	9
18	82036756	-	lib194.2	GA	1
3	6150199	+	lib194.2	AA	1
3	108895408	-	lib194.2	CA	2
4	27274441	+	lib194.2	TG	1
6	22411500	+	lib194.2	TC	1
8	106304387	-	lib194.2	TC	26
1	178750605	+	lib194.3	CA	1
10	4242383	-	lib194.3	TT	2
10	18320925	+	lib194.3	GA	10
11	57428624	+	lib194.3	CC	8
12	72889253	-	lib194.3	TG	28
13	9051389	+	lib194.3	TG	1
13	79868684	+	lib194.3	TC	5
14	83474828	-	lib194.3	GC	2
15	11417555	+	lib194.3	AA	2
17	77795038	+	lib194.3	GG	1
17	82984927	-	lib194.3	GA	1
18	3559744	+	lib194.3	TC	99
2	27791076	+	lib194.3	CT	2
2	51408304	-	lib194.3	TG	1
3	130532055	+	lib194.3	AG	2
4	27274441	+	lib194.3	TG	37
6	8010596	+	lib194.3	TT	1
6	22411500	+	lib194.3	TC	61
6	24722867	+	lib194.3	TC	2
8	28864715	+	lib194.3	CA	1
8	51325336	-	lib194.3	CC	1
8	101523144	+	lib194.3	TC	3
8	108057921	-	lib194.3	TT	1
8	113489122	+	lib194.3	AA	1
9	17564180	-	lib194.3	CA	1
9	21210595	-	lib194.3	AG	4
9	23019760	+	lib194.3	AA	3
1	83883911	-	lib195.1	TT	2
11	33238869	-	lib195.1	AC	1
11	70866886	-	lib195.1	TT	5
13	10101711	+	lib195.1	TG	1
13	14915690	-	lib195.1	TC	1
14	16200067	-	lib195.1	GA	5
15	76666222	-	lib195.1	TC	1
15	85900351	+	lib195.1	TC	1
15	101005568	-	lib195.1	TG	1
16	57438067	-	lib195.1	CG	1
17	28545499	-	lib195.1	CA	1
2	35575378	-	lib195.1	TT	1
2	118486141	-	lib195.1	TC	1
2	134456185	+	lib195.1	GC	4
3	32555058	+	lib195.1	GC	1
3	109770862	+	lib195.1	GT	5
4	59775380	-	lib195.1	TT	30
5	28153465	-	lib195.1	TC	1
5	90939779	-	lib195.1	GA	1
5	112733845	-	lib195.1	AC	1
6	119662610	-	lib195.1	GA	1
7	45991319	+	lib195.1	TC	1
7	129800303	-	lib195.1	AA	2
8	6551434	-	lib195.1	TG	1
8	52502390	-	lib195.1	TT	2
8	113489122	+	lib195.1	AA	1
9	19502486	+	lib195.1	CA	4
9	45100548	+	lib195.1	TT	2
9	58379332	-	lib195.1	GG	2
1	181435028	+	lib196.11	AT	1
1	183846451	-	lib196.11	TC	104
1	185206084	+	lib196.11	TG	2
10	13836692	+	lib196.11	TT	2
10	43045480	+	lib196.11	CA	1
13	11307892	+	lib196.11	CA	1
15	40197682	+	lib196.11	TG	1
2	13806754	-	lib196.11	TG	2
2	25085266	-	lib196.11	TT	1
4	49037372	-	lib196.11	CC	775
4	50396044	+	lib196.11	GA	2
4	69638411	-	lib196.11	TG	2
4	94069640	-	lib196.11	TG	26
5	112626122	-	lib196.11	CA	1217
6	39991729	+	lib196.11	GA	1
6	44370888	+	lib196.11	TG	1
9	102945287	-	lib196.11	CT	1
10	30414734	+	lib196.2	GA	1
10	53054385	+	lib196.2	TT	1
12	15801471	+	lib196.2	TG	1
15	61618507	-	lib196.2	AA	1
15	62058903	-	lib196.2	CA	2
15	101005568	-	lib196.2	TG	3
17	14112977	+	lib196.2	AT	1
17	78639589	-	lib196.2	TT	1
18	29839155	-	lib196.2	AA	1
19	56957988	-	lib196.2	TG	1
2	112235377	+	lib196.2	TG	1
3	62748089	-	lib196.2	GA	14
3	144819613	-	lib196.2	TT	1
4	43257219	+	lib196.2	TG	1
4	105921698	+	lib196.2	TG	1
6	22173541	-	lib196.2	GA	1
6	68710963	+	lib196.2	TG	1
7	133771500	-	lib196.2	TG	1
8	5260279	+	lib196.2	AA	1
8	113489122	+	lib196.2	AA	1
9	17564180	-	lib196.2	CA	2
9	32395405	+	lib196.2	AT	1
9	111060079	+	lib196.2	TG	1
9	122245139	+	lib196.2	TT	1
X	33089491	+	lib196.2	TT	1
Y	40890796	+	lib196.2	AA	1
3	7638669	+	lib20.1	GT	1
3	35180923	+	lib20.1	CA	2
11	68415842	+	lib20.3	AA	1
10	32276102	+	lib21.1	TG	3
10	97154127	+	lib21.1	GA	1
12	92606683	+	lib21.1	TG	1
16	35163320	+	lib21.1	GA	1
2	167038235	+	lib21.1	GT	2
3	137655159	+	lib21.1	GA	1
1	114284133	+	lib21.2	TG	1
4	105749022	-	lib21.2	CT	1
14	83819401	+	lib22.1	GA	1
19	33956303	-	lib22.1	CA	46
2	94654453	-	lib22.1	CA	1
4	24336198	-	lib22.1	TT	10
X	43508673	-	lib22.1	AT	1
1	84904582	+	lib22.2	TC	1
10	31077339	+	lib22.2	TC	1
18	34684383	-	lib22.2	AA	1
19	7504760	+	lib22.2	TG	2
3	131341059	+	lib22.2	GA	1
3	145177595	-	lib22.2	TT	1
4	24336198	-	lib22.2	TT	1
4	49037372	-	lib22.2	CC	1
7	43466391	+	lib22.2	AG	1
9	85529315	+	lib22.2	TT	1
1	130257656	-	lib22.3	CA	1
16	31820062	+	lib22.3	CA	1
16	44852168	+	lib22.3	AA	1
16	68671268	+	lib22.3	GA	1
19	60388297	-	lib22.3	AA	10
4	24336198	-	lib22.3	TT	30
5	41713759	+	lib22.3	CG	1
5	107907378	-	lib22.3	GC	13
6	7837910	+	lib22.3	GA	1
7	133767827	+	lib22.3	CT	3
X	84285580	-	lib22.3	GA	1
1	59691438	+	lib22.4	GA	5
1	63779099	-	lib22.4	TC	42
14	45480475	-	lib22.4	AA	1
15	3657564	-	lib22.4	AC	1
15	43703024	+	lib22.4	AA	2
16	31820062	+	lib22.4	CA	2
17	7901393	+	lib22.4	GA	1
17	72872221	+	lib22.4	AT	5
18	65540928	+	lib22.4	CA	2
4	24336198	-	lib22.4	TT	4
6	7837910	+	lib22.4	GA	1
6	18072975	-	lib22.4	GA	1
7	31074290	-	lib22.4	CT	2
11	18201054	+	lib22.8	GG	1
13	55355441	-	lib22.8	TT	1
15	92017412	+	lib22.8	AA	1
16	97705611	-	lib22.8	AA	1
4	24336198	-	lib22.8	TT	6
5	9926969	-	lib22.8	AA	1
7	14075724	-	lib22.8	GA	2
10	38354531	-	lib23.1	TT	1
11	117743256	+	lib23.1	CT	1
17	45641477	+	lib23.1	CA	1
17	66702913	-	lib23.1	CA	2
18	82850084	-	lib23.1	CA	2
2	171666750	-	lib23.1	AG	1
4	22972456	+	lib23.1	TG	2
[truncated: 26,795 more rows]

## Sheet: S3-PCR Primers
Dinucleotide	Chromosome	Coordinate	Strand	Sequence reads	Library	Primer 5	Primer 3
AA	3	144917378	-	418	lib168.3	CAGGGAGACCTCTGAGTTCAA	CAATCCCACACAGCAAACAG
AG	17	17352409	-	755	lib186.1	TAGGGATGGCACTACCCACA	TCACATCTTGCATTGCCATT
AT	14	101456814	+	2324	lib159.12	GGACTCAAATAATATATCTGGACACCT	TGAGATACATCTCTAGCCTCCAAA
CA	X	50631173	-	22497	lib160.12	CCTTACGGCAGTACAGCAGAC	CACACCAGGAACCCTAGGAC
CG	10	119905208	+	164	lib184.10	GTCAAAGGCCACAAGGCTAA	TGCCTCACAGAAGAGGTTCA
CT	11	39854548	-	756	lib166.5	AAAAACCTAGTGATCAATAATGCAAA	AAGATGCTTGTTTCTCATGCTTC
GT	3	7638669	+	2546	lib15.1	GGTCCAACCATTTGCCTAGA	CATGCTCCACTATTTTCATAGCA
TC	9	56066837	-	3932	lib155.11	TTCACATAAAACTAAAGTCCTTGCAT	GATCCCTGGGGAAGAAGAGT
CA	4	47511611	-	19805	lib133.13	ATGCCTGCTCACCACTCTCT	GTTCACTGCTGCCCCTAAGA
						SB-left	SB-right
						CTCCAACTTAAGTGTATGTAAACTTCCG	TTGGCTAAGGTGTATGTAAACTTCCG
